# Supplementary material for: Activation of the NLRP3 Inflammasome Increases the IL-1β Level and Decreases GLUT4 Translocation in Skeletal Muscle during Insulin Resistance
Source: Int J Mol Sci. 2021 Sep 23;22(19):10212. doi: 10.3390/ijms221910212 (PMC8508423; doi:10.3390/ijms221910212)
Supplement: Supplementary file 1 [file ijms-22-10212-s001.zip]

Archive with 1 entries (1 files):
- ijms-1356974-supplementary.pdf
